# Supplementary material for: Optimizing the Synthesis of CO2-Responsive Polymers: A Kinetic Model Approach for Scaling Up
Source: Polymers (Basel). 2025 Apr 20;17(8):1115. doi: 10.3390/polym17081115 (PMC12031492; doi:10.3390/polym17081115)
Supplement: Supplementary file 1 [file polymers-17-01115-s001.zip]

Archive with 1 entries (1 files):
- polymers-3576946-supplementary.pdf
